# Supplementary material for: Proteomic profiling identifies SPP1 associated with rapidly progressive interstitial lung disease in anti-MDA5-positive dermatomyositis
Source: Arthritis Res Ther. 2024 Jan 2;26:9. doi: 10.1186/s13075-023-03243-z (PMC10759429; doi:10.1186/s13075-023-03243-z)
Supplement: Supplementary file 1 — Additional file 1: Table S1. Differentially expressed proteins of MDA5+ DM versus healthy control. [file 13075_2023_3243_MOESM1_ESM.csv]

Table S1. Differentially expressed proteins of anti-MDA5+ DM versus healthy control.
	gene	con_mean	con_sd	mda_mean	mda_sd	p	log2FC	change
APOM	APOM	54334501.1	14652419.37	18433446.92	5968446.623	6.66E-08	-1.559542714	DOWN
BCHE	BCHE	13134979.8	2515796.87	4212498.276	1666718.04	6.66E-08	-1.640665755	DOWN
KNG1	KNG1	311247673.2	58331231.28	144845121.6	37296226.9	6.66E-08	-1.103551956	DOWN
CLEC3B	CLEC3B	32131993.8	5879508.718	11697227	3703921.903	6.66E-08	-1.457843831	DOWN
ALB	ALB	2010088679	735986498.7	541087625.6	189413865.1	6.66E-08	-1.893324997	DOWN
YWHAE	YWHAE	199665.2	35759.09233	851280.887	610815.0757	6.66E-08	2.092046746	UP
GSN	GSN	148188978.1	30602399.11	50597631.1	15945261.63	6.66E-08	-1.550296384	DOWN
IGFBP3	IGFBP3	8582252.3	2157850.144	3481497.723	1250689.268	6.66E-08	-1.301648237	DOWN
AFM	AFM	170197878.4	43457263.19	64870173.27	24004130.72	6.66E-08	-1.391585845	DOWN
F11	F11	12561735.1	2491436.079	5256286.272	1483786.336	6.66E-08	-1.256919899	DOWN
IGF2	IGF2	10642907.8	2198152.728	4618852.15	1413450.421	6.66E-08	-1.204285861	DOWN
KLKB1	KLKB1	47546423.7	8828806.938	17866788.79	5173940.449	6.66E-08	-1.412056461	DOWN
CNTN1	CNTN1	337863.7	121331.2737	86643.75108	29789.74979	6.66E-08	-1.963270884	DOWN
TTR	TTR	177598667.9	49964544.44	60740981.08	25750112.52	6.66E-08	-1.547878624	DOWN
CDH13	CDH13	1824474.7	452257.0489	510292.1095	227949.2055	6.66E-08	-1.838083626	DOWN
APOH	APOH	41693529.4	11007005.76	13922385.58	5083452.959	6.66E-08	-1.582417044	DOWN
CFP	CFP	22463878.6	5110699.801	8544678.55	2767828.184	6.66E-08	-1.39450887	DOWN
RBP4	RBP4	16765597.3	8168061.616	6914847.372	2670017.711	6.66E-08	-1.277734499	DOWN
LUM	LUM	61257228.8	10670908.38	19279815.99	6466258.4	6.66E-08	-1.667788824	DOWN
ITIH2	ITIH2	364582552.5	72684455.84	132816550.3	39826105.92	6.66E-08	-1.456810583	DOWN
ATRN	ATRN	22739875.4	3402669.64	7279245.009	2058624	6.66E-08	-1.643363461	DOWN
PON1	PON1	72334487.1	21762985.1	27119614.81	8520472.55	6.66E-08	-1.415346969	DOWN
ITIH1	ITIH1	291460617.4	67428417.54	109494590.1	33127338.58	6.66E-08	-1.412441358	DOWN
EEF1A1	EEF1A1	2011097.6	512956.7081	598638.9244	299213.4289	6.66E-08	-1.74822521	DOWN
APOA4	APOA4	276254484.8	49681402.95	83374029.81	38348398.4	6.66E-08	-1.72832791	DOWN
NCAM1	NCAM1	1842252.2	296016.3722	902816.7215	198715.0538	6.66E-08	-1.028965713	DOWN
PCYOX1	PCYOX1	2282389.4	890607.3085	968288.0604	301629.7168	6.66E-08	-1.237035721	DOWN
GAPDH	GAPDH	49465.7	21273.78452	268924.8557	114244.0173	6.66E-08	2.442694731	UP
CD109	CD109	373950.3	106266.5553	145290.1022	53019.64162	6.66E-08	-1.363903903	DOWN
OLFM1	OLFM1	1361055.6	502397.0032	362675.5997	141708.2796	6.66E-08	-1.907973243	DOWN
AHSG	AHSG	826857687	138028295	300381458.9	133003640.8	1.33E-07	-1.46084328	DOWN
HGFAC	HGFAC	23110131.3	5919816.959	8851498.904	3564304.071	1.33E-07	-1.384531799	DOWN
F10	F10	10504944	2147006.385	4943698.843	1418986.064	1.33E-07	-1.087405797	DOWN
PLG	PLG	314543206.1	73768334.66	150373189.5	37969643.71	1.33E-07	-1.064710833	DOWN
BTD	BTD	13200237.4	2385287.972	4723711.57	1616910.869	1.33E-07	-1.482571029	DOWN
TNXB	TNXB	960504.4	248306.5344	316281.9054	149346.6211	1.33E-07	-1.602581671	DOWN
HRG	HRG	146646604.5	48836524.74	32861167.32	19592347.53	2.66E-07	-2.157888007	DOWN
CHL1	CHL1	1848225.7	272886.5499	860096.8562	314313.6302	2.66E-07	-1.103569901	DOWN
CDH5	CDH5	4141218.3	888148.9266	2015634.211	594523.0321	2.66E-07	-1.038821086	DOWN
APOF	APOF	46264184.1	10560888.81	21911599.24	7730639.714	2.66E-07	-1.078200942	DOWN
SELENOP	SELENOP	11225595.4	3034077.656	4355196.503	1763324.047	2.66E-07	-1.365982161	DOWN
APOC1	APOC1	371227501.1	230535968.8	98768702.86	36273282.85	2.66E-07	-1.910177725	DOWN
CD34	CD34	696793.5	212612.7977	221017.1428	100074.1862	2.66E-07	-1.656568332	DOWN
F13A1	F13A1	11174189.6	2977330.208	4129397.336	1772443.529	4.66E-07	-1.436166876	DOWN
SERPINA4	SERPINA4	2140066.5	651889.6862	998295.2163	327431.9215	4.66E-07	-1.100116414	DOWN
B3GNT2	B3GNT2	289490.6	69226.72358	155640.6451	35907.92228	4.66E-07	-0.895296342	DOWN
APOA1	APOA1	1265319219	207610990.5	633535444.3	163705850.8	4.66E-07	-0.998004157	DOWN
F2	F2	205162293.1	34812228.02	95063014.75	31630273.83	4.66E-07	-1.109809544	DOWN
MINPP1	MINPP1	1868312.7	568332.2382	900421.1025	221486.8979	4.66E-07	-1.053062959	DOWN
PON3	PON3	1175320.1	330108.9407	406565.8685	198210.9203	7.99E-07	-1.531493358	DOWN
CFH	CFH	171378363.5	36984541.51	83943667.99	24039483.37	7.99E-07	-1.029691575	DOWN
F13B	F13B	1442036.5	486437.5754	609838.334	222115.4171	7.99E-07	-1.241607861	DOWN
MST1	MST1	2513531.9	555253.5754	1009480.858	414462.9053	7.99E-07	-1.316102299	DOWN
PSMA7	PSMA7	63995.4	47376.30118	724725.5854	487347.5036	7.99E-07	3.501382014	UP
C3	C3	686289579.9	123679832.3	349845719.2	112707609.2	7.99E-07	-0.972098608	DOWN
FCN2	FCN2	4219189	1773772.963	1048117.522	745914.0431	7.99E-07	-2.009164908	DOWN
IGFALS	IGFALS	56097580.3	15352510.95	22432200.7	9451000.49	1.26E-06	-1.32236738	DOWN
WARS1	WARS1	69957.4	35897.42142	494121.6198	386955.5044	1.26E-06	2.820306341	UP
VASN	VASN	1862706.6	283297.6941	1028560.232	302580.5554	1.26E-06	-0.856773402	DOWN
SERPINC1	SERPINC1	127479493.5	25074053.65	68601410.86	18140941.24	1.26E-06	-0.893955043	DOWN
C1QB	C1QB	124720114.1	30991932.81	76436641.9	13378115.3	1.26E-06	-0.706357859	DOWN
C1R	C1R	36809064.6	9489006.688	19037698.77	5524031.642	1.26E-06	-0.951201987	DOWN
C5	C5	145537878.8	27986799.08	77499444.82	22457091.26	1.26E-06	-0.909136807	DOWN
PROC	PROC	4742985.3	1008313.964	2764857.596	728021.0856	1.26E-06	-0.778590223	DOWN
LYVE1	LYVE1	1941007.2	559261.4604	795689.4414	261272.1287	1.26E-06	-1.286527691	DOWN
PI16	PI16	1109528.3	354289.331	284477.1856	271882.661	2.00E-06	-1.963558384	DOWN
PROS1	PROS1	55095492	10631813.71	30363965	9465418.731	2.00E-06	-0.859574065	DOWN
C1S	C1S	108707797.8	24134877.47	63600731.66	14841555.71	2.00E-06	-0.773340159	DOWN
LCAT	LCAT	6378891.2	1402893.97	3238794.487	1001017.749	2.00E-06	-0.977848697	DOWN
F9	F9	17202202	4482121.232	9631393.143	2708038.226	2.00E-06	-0.836776809	DOWN
COLEC10	COLEC10	973422.3	184501.2746	568610.5365	148949.4126	2.00E-06	-0.775624854	DOWN
PGAM1	PGAM1	88701.6	34958.4168	239485.389	113235.7886	3.00E-06	1.432902782	UP
GPI	GPI	143643.6	44484.24596	447058.4836	206916.9472	3.00E-06	1.637967509	UP
CRISP3	CRISP3	5131026.4	1348279.339	2006388.141	990812.9938	3.00E-06	-1.354646273	DOWN
PTPRJ	PTPRJ	1518607.6	192619.5035	967718.1731	251331.7379	3.00E-06	-0.65008942	DOWN
PSMA2	PSMA2	29323.3	18732.53615	185299.7868	109179.4724	3.00E-06	2.659709066	UP
ECM1	ECM1	12331417.5	1759600.997	6249984.169	2286459.441	3.00E-06	-0.980414074	DOWN
CPB2	CPB2	25089913.9	3858302.356	14659748.5	4050970.63	3.00E-06	-0.775247123	DOWN
CFI	CFI	95912929.4	18764857.17	47971338.13	16344120.46	3.00E-06	-0.999552608	DOWN
MMP2	MMP2	879851.7	192491.5091	453155.8198	167771.7914	3.00E-06	-0.957253081	DOWN
HEG1	HEG1	499381.7	99539.65783	267259.5657	82071.93422	3.00E-06	-0.901899891	DOWN
DLG2	DLG2	2177490.4	724012.9199	1096435.182	327813.3366	4.46E-06	-0.989845153	DOWN
VTN	VTN	497247390.1	87817552.59	285823541.7	84487031.75	4.46E-06	-0.798839052	DOWN
AMBP	AMBP	104039660.8	21864269.69	51606893.29	20161512.3	4.46E-06	-1.011497895	DOWN
GPLD1	GPLD1	24710830.4	8138942.887	7619856.649	2392770.646	4.46E-06	-1.697307699	DOWN
SERPINF1	SERPINF1	52324337.6	13505172.82	23919548.89	11598958.23	4.46E-06	-1.129291966	DOWN
MEGF8	MEGF8	397792.8	130605.2117	163510.2699	67244.03906	4.46E-06	-1.282630195	DOWN
AOC3	AOC3	435489.8	109928.8828	203909.1614	88921.68577	4.46E-06	-1.094707062	DOWN
IGFBP5	IGFBP5	418236.5	118864.5445	165181.4723	106044.0334	4.46E-06	-1.340264214	DOWN
PGLYRP2	PGLYRP2	109195003.8	27768415.38	47479404.3	24084513.32	6.46E-06	-1.201533089	DOWN
GC	GC	691134803.1	189587845	317125933.8	122257116.1	6.46E-06	-1.123911269	DOWN
APOA2	APOA2	1420106703	601196987.8	549575399.2	225745426.7	6.46E-06	-1.369610002	DOWN
OGN	OGN	137448.5	52841.91217	50718.90102	29023.38157	6.46E-06	-1.438298205	DOWN
CADM1	CADM1	469208.3	107081.9661	268198.6632	77151.95175	6.46E-06	-0.806926828	DOWN
CHAD	CHAD	114358.7	38333.6759	8783.503763	12256.33425	8.19E-06	-3.702548045	DOWN
SERPINA1	SERPINA1	1421894.1	382317.8822	28357839.48	39903176.37	9.25E-06	4.31786081	UP
CTBS	CTBS	1332437.8	310085.3243	721938.4599	294120.3611	9.25E-06	-0.884119557	DOWN
CRTAC1	CRTAC1	1956513.6	566826.0675	639468.4277	1334252.696	9.25E-06	-1.613339106	DOWN
MYOC	MYOC	104011.7	52517.71807	9677.437934	13470.86468	9.12E-06	-3.425897234	DOWN
APOC2	APOC2	265033727.1	244821466.1	57819933.05	27084475.83	9.25E-06	-2.196537101	DOWN
TF	TF	30005621.8	5580030.245	18006781.99	4501616.356	9.25E-06	-0.736692457	DOWN
CETP	CETP	663603	313200.9695	251174.9166	105859.3159	1.29E-05	-1.401629706	DOWN
PSMA5	PSMA5	55020.9	34920.12248	393846.1427	238923.0757	1.29E-05	2.839581021	UP
MMRN2	MMRN2	3119915.2	827765.1637	1521151.874	622406.6141	1.29E-05	-1.036342866	DOWN
HSPG2	HSPG2	446964.6	69826.02412	252993.9004	82563.7138	1.29E-05	-0.821058694	DOWN
NRP1	NRP1	1016646	307101.1179	447902.0491	209046.1283	1.29E-05	-1.182560599	DOWN
MCAM	MCAM	1606137.4	326877.8188	846742.6693	345616.001	1.29E-05	-0.923599795	DOWN
PLS3	PLS3	212372.6	53856.31075	695078.1112	462324.2413	1.29E-05	1.710576597	UP
PLTP	PLTP	4725495.7	1310140.266	2457434.906	898220.2126	1.29E-05	-0.943312509	DOWN
MARCKS	MARCKS	570.8	1805.028088	41826.06599	34146.43634	1.37E-05	6.19479997	UP
SAA1	SAA1	2903449.1	2080701.302	55487489.19	68976099.5	1.79E-05	4.256322449	UP
SERPINA6	SERPINA6	74472127.8	17407721.04	38206390.67	12365021.61	1.79E-05	-0.962886596	DOWN
IL1RAP	IL1RAP	763727.4	168121.8827	424296.4537	136906.057	1.79E-05	-0.847984439	DOWN
PTGDS	PTGDS	2611514.9	430900.7117	1591699.967	484445.9505	1.79E-05	-0.714318545	DOWN
APOC4	APOC4	7903947.1	4180686.533	2704342.67	1504205.641	1.79E-05	-1.547295311	DOWN
VSIG4	VSIG4	0	0	90342.32271	76120.88398	2.02E-05	16.4631252	UP
PSMB1	PSMB1	10736.2	12360.49103	162966.5851	118056.9036	2.09E-05	3.923917001	UP
YWHAG	YWHAG	196252.6	138319.1427	575929.6575	348802.8281	2.44E-05	1.553178766	UP
C8A	C8A	48163192.7	9544023.737	24691947.73	11464866.44	2.44E-05	-0.963890381	DOWN
PLXDC2	PLXDC2	1047463.5	166650.6019	609492.7084	243018.1662	2.44E-05	-0.781219104	DOWN
CLU	CLU	160555964.6	34488393.91	103822770.4	19682289.23	2.44E-05	-0.628953367	DOWN
CCL14	CCL14	643907.9	216927.4381	296928.0528	167346.1035	2.44E-05	-1.116736571	DOWN
C4BPB	C4BPB	35891343.1	5481081.042	24675180.83	7427161.784	2.44E-05	-0.540575281	DOWN
SOD3	SOD3	1102714.4	941857.2253	393636.4768	261242.4034	2.44E-05	-1.486122232	DOWN
FETUB	FETUB	6754941.5	1932333.935	3260952.527	1739042.385	3.29E-05	-1.050649734	DOWN
APCS	APCS	166025950.8	50081129.1	71465257.67	40527464.01	3.29E-05	-1.216094794	DOWN
CACNA2D1	CACNA2D1	451252.4	257591.486	177542.4547	73912.55088	3.29E-05	-1.345768043	DOWN
SERPINF2	SERPINF2	54952215.4	15358672.75	31460189.26	8969085.961	3.29E-05	-0.804650277	DOWN
B4GAT1	B4GAT1	126517.8	28413.21423	71397.57315	25762.27324	3.29E-05	-0.825387088	DOWN
FGFR1	FGFR1	399449.4	134658.7009	136282.6032	71102.51193	3.29E-05	-1.551409318	DOWN
HPX	HPX	1147376794	352819858.8	579955277.2	205685309.4	3.29E-05	-0.984325686	DOWN
GPNMB	GPNMB	151028.5	61462.03579	63896.13456	32418.58968	3.29E-05	-1.241005494	DOWN
NUCB1	NUCB1	5890.3	7230.193375	66579.34009	88072.89509	3.19E-05	3.498504412	UP
C1QA	C1QA	98376969.9	25850740.91	62389526.19	16049621.86	3.29E-05	-0.657016749	DOWN
ADAMTS13	ADAMTS13	755902.7	188676.1069	393040.1147	172635.4383	4.38E-05	-0.9435213	DOWN
ANG	ANG	3162893.7	841548.0214	1542849.023	772879.9143	4.38E-05	-1.035647401	DOWN
CFHR3	CFHR3	8461918.3	2370083.03	4074752.846	2072599.881	4.38E-05	-1.054272266	DOWN
VCL	VCL	825535.4	223995.8743	1626286.271	736454.2728	4.38E-05	0.978178846	UP
CFHR5	CFHR5	3706574.9	1465149.652	1438075.726	853450.3306	4.38E-05	-1.365946782	DOWN
GSS	GSS	6793.3	14167.38469	170566.865	85932.93996	4.39E-05	4.649933524	UP
CAPN2	CAPN2	1357.2	4291.84324	26175.35074	21919.65894	4.52E-05	4.268689269	UP
HSP90AA1	HSP90AA1	36347.9	20002.16155	98184.15212	53479.59302	5.79E-05	1.433626653	UP
PSMA4	PSMA4	80992.9	55489.91751	466579.4172	275524.2969	5.68E-05	2.526255337	UP
C8B	C8B	73440826.3	14346329.11	39756557.18	18328400.51	5.79E-05	-0.885389446	DOWN
GOLM1	GOLM1	231966.7	99815.7773	589157.0504	326233.2794	5.79E-05	1.344735007	UP
PSMA3	PSMA3	23781.6	16633.42261	245345.3726	159104.8076	5.68E-05	3.366875799	UP
CFHR1	CFHR1	86654792.2	16547989.31	50041059.24	25860489.56	5.79E-05	-0.792167199	DOWN
APOL3	APOL3	36632396.9	11029957.6	16289564.55	10202595.44	5.79E-05	-1.169172027	DOWN
CPN1	CPN1	16106490.4	3331259.927	10082887.38	3024257.234	5.79E-05	-0.675733296	DOWN
TYMP	TYMP	18.7	59.13459225	69849.90804	89774.69442	6.54E-05	11.84404498	UP
SAA2	SAA2	36006.2	113861.6019	1963330.307	3836026.968	6.62E-05	5.768882205	UP
IGF1	IGF1	566124	324775.2221	87447.56327	181108.9395	7.04E-05	-2.69462334	DOWN
PTPRG	PTPRG	492731.3	124113.5078	274462.8806	111620.9069	7.57E-05	-0.844191495	DOWN
PSMB8	PSMB8	7793.6	24645.52717	120721.6715	72861.83236	7.90E-05	3.953180871	UP
HLA.H	HLA.H	1209.6	3825.091058	55601.70102	56457.88474	7.90E-05	5.522057825	UP
PSMB3	PSMB3	18319.1	16000.15193	253256.2726	164178.0369	8.86E-05	3.789110737	UP
TKT	TKT	213883.9	69789.6211	684349.4605	822094.3534	9.83E-05	1.677905794	UP
PSMA1	PSMA1	137337.7	92019.16515	553591.0933	340840.3415	9.83E-05	2.011092235	UP
IGFBP7	IGFBP7	403222.3	108712.1138	268170.3513	84130.07338	9.83E-05	-0.5884247	DOWN
CP	CP	333903218.5	93526958.33	180712268.9	59352211.36	9.83E-05	-0.885735544	DOWN
FN1	FN1	48344159.4	21237691.29	14908441.87	22600742.08	9.83E-05	-1.697212125	DOWN
GP1BA	GP1BA	1118108	179302.9628	747080.4791	230851.0655	9.83E-05	-0.581724261	DOWN
UGP2	UGP2	50722.7	21898.79719	547472.4149	531261.4234	9.83E-05	3.432075835	UP
CNN2	CNN2	0	0	106968.7313	93330.17133	0.000105392	16.70683323	UP
PSMB4	PSMB4	16708.9	27676.7528	179992.5492	119812.0024	0.000111654	3.429243502	UP
CAPNS1	CAPNS1	2794.2	8836.036238	49530.92348	35121.22837	0.000114754	4.14741156	UP
C8G	C8G	60733603.8	11293228.67	33981891.44	18254627.55	0.000126477	-0.837728804	DOWN
CAMP	CAMP	1201516.1	669721.1851	465040.4381	238148.6517	0.000126477	-1.36942724	DOWN
RARRES2	RARRES2	480763.8	100102.2748	267273.8516	133140.8336	0.000126477	-0.847009369	DOWN
LPA	LPA	12639781.1	19630917.76	1271072.345	2547188.841	0.000126477	-3.313852787	DOWN
CPN2	CPN2	37483064.1	8316870.338	22050691.76	7522718.85	0.000126477	-0.765414996	DOWN
OIT3	OIT3	145625.9	51620.26192	40384.51962	39635.08243	0.000133238	-1.850376512	DOWN
VCAN	VCAN	27153.4	26322.93843	291507.2576	433145.9092	0.000140556	3.424298837	UP
GDI1	GDI1	6553.6	10621.76112	52590.08706	34656.25613	0.000153615	3.004368351	UP
KIT	KIT	804588.5	414132.5533	189111.366	113070.9304	0.000161757	-2.089011103	DOWN
TIMP2	TIMP2	485821.4	99793.37133	301070.5394	92290.53547	0.000161757	-0.690324072	DOWN
APOC3	APOC3	575319268	667265092.4	133216388.7	70081819.06	0.000161757	-2.110591209	DOWN
AZGP1	AZGP1	12149715.7	3453898.359	7222661.556	2862163.905	0.000161757	-0.750320028	DOWN
SFTPB	SFTPB	19392	31971.54986	206589.2556	176530.8501	0.000191078	3.413162519	UP
SERPINA3	SERPINA3	2881114	647022.8492	6626945.223	3961445.094	0.000205159	1.201716917	UP
C4B	C4B	510717297.6	171107198.7	242923038.6	159088508	0.000205159	-1.072025601	DOWN
FGL1	FGL1	267748.3	232122.559	1062002.07	1004711.631	0.000205159	1.98783475	UP
SCGB3A1	SCGB3A1	399588.4	295361.1956	49786.20376	51425.98481	0.000200871	-3.004675878	DOWN
LCN2	LCN2	689448	148061.0028	347571.7992	249131.7395	0.000205159	-0.988131972	DOWN
ABI3BP	ABI3BP	375625.6	97665.59108	247237.3942	220349.6774	0.000205159	-0.603396427	DOWN
SERPIND1	SERPIND1	157827925.9	43624930.31	84064361.98	37585519.45	0.000205159	-0.908786274	DOWN
MAN2A1	MAN2A1	547586.6	102638.2858	353853.4348	114364.4999	0.000205159	-0.629933969	DOWN
MIA3	MIA3	6788.3	16921.23518	89803.19899	73390.64839	0.000217285	3.725508716	UP
PSMB7	PSMB7	24823.4	41351.40216	145893.0021	111824.3191	0.000218498	2.555113045	UP
SDC1	SDC1	0	0	260421.3796	344538.8569	0.000224931	17.9904918	UP
JAG1	JAG1	0	0	11507.61826	10335.32617	0.000224931	13.49034951	UP
VIM	VIM	0	0	14019.65268	21132.25538	0.000224931	13.77519873	UP
YWHAH	YWHAH	34740.8	33935.10863	175165.2867	123731.2866	0.000237714	2.334011586	UP
CORO1C	CORO1C	5361.9	11310.52547	77762.55326	67367.85125	0.000258994	3.858240753	UP
ORM1	ORM1	19679600.3	7633104.881	59169883.15	41311448.95	0.000258745	1.588162096	UP
CFB	CFB	401177833.7	112987394.3	227366214	96540888.64	0.000258745	-0.819224	DOWN
ITGB1	ITGB1	381055.1	171809.8	178995.5711	60993.79197	0.000258745	-1.090075684	DOWN
COL1A2	COL1A2	79243.4	23882.88854	29579.22188	27338.45509	0.000282181	-1.421679653	DOWN
VN1R3	VN1R3	2483732.3	1559559.114	493981.7986	527620.1417	0.000282181	-2.329979715	DOWN
SERPINA7	SERPINA7	6738996.5	1406911.218	4328359.825	1671932.981	0.000323981	-0.638713387	DOWN
A2M	A2M	6807664.1	1762113.518	4399587.618	1234650.443	0.000323981	-0.629791616	DOWN
C7	C7	37735348.1	8042405.818	27805998.37	5908674.702	0.000323981	-0.440520447	DOWN
KRTDAP	KRTDAP	239525.9	151817.5516	85360.05582	48225.64047	0.000323981	-1.488533283	DOWN
EXTL2	EXTL2	321320.3	157895.4816	110049.4905	54103.95122	0.000323981	-1.545856126	DOWN
DPEP2	DPEP2	258220.3	93959.75144	113384.4615	71214.28939	0.000335891	-1.187376539	DOWN
C1QTNF3	C1QTNF3	402887.9	168966.7592	93446.10376	78689.37263	0.000346923	-2.108158582	DOWN
ARHGAP1	ARHGAP1	4154.8	5596.695847	28373.9656	18094.80938	0.000350107	2.771649166	UP
COMP	COMP	1603864.5	423448.0522	773345.6137	550427.1121	0.000403661	-1.052366778	DOWN
ENPP2	ENPP2	927610.8	253048.4463	511964.2297	284598.2721	0.000403661	-0.857474743	DOWN
APOE	APOE	166893880.1	110032163.4	96577105.14	30172263.82	0.000403661	-0.789177923	DOWN
ICAM2	ICAM2	1208816.5	444007.721	607350.5343	303218.3907	0.000403661	-0.992993431	DOWN
PSME1	PSME1	1785.3	5645.614307	31325.17204	23612.36244	0.000446932	4.132556579	UP
CRP	CRP	61100.5	69966.37169	3101417.552	6857119.626	0.000462767	5.665588179	UP
ROBO4	ROBO4	23491.6	31230.63567	135250.8808	98044.12799	0.000484564	2.525397813	UP
IGHA2	IGHA2	89770105.1	46251955.06	44012549.93	24544409.61	0.000499717	-1.028320138	DOWN
MAN1A1	MAN1A1	1648658.3	424063.9835	977713.8609	349520.3644	0.000499717	-0.753808614	DOWN
C4A	C4A	42304435.9	15199635.97	23369621.81	21202130.07	0.000615676	-0.856174552	DOWN
ACE	ACE	180467.6	64228.63838	99369.57481	28187.9068	0.000615676	-0.860860776	DOWN
C6	C6	72049531.9	16300631.01	47995012.84	14409912.79	0.000615676	-0.586104551	DOWN
HSPA5	HSPA5	1860649.2	233900.2021	2042398.9	3271392.763	0.000615676	0.134458036	UP
C2	C2	30691189.4	5461923.533	21508686.56	6449927.312	0.000615676	-0.512905127	DOWN
COLEC11	COLEC11	875740.8	233180.5625	539953.1553	205909.9534	0.000615676	-0.697667751	DOWN
FLT4	FLT4	413703.4	104898.638	255931.7213	110617.5267	0.000615676	-0.692838363	DOWN
PYGL	PYGL	7049.6	11595.62052	43147.23533	33684.17489	0.000627015	2.613598526	UP
FBLN1	FBLN1	21987741.3	7653380.548	13344551.06	4100018.105	0.000754268	-0.720448584	DOWN
ITIH4	ITIH4	132100330.4	29916667.53	86989225.88	34579113.07	0.000754268	-0.602725449	DOWN
ASL	ASL	25845.7	44026.90228	424060.2493	1180981.718	0.000865877	4.03625888	UP
PPBP	PPBP	42240864.3	22675774.81	18955300.5	15995807.25	0.000919953	-1.156038012	DOWN
MADCAM1	MADCAM1	665733.3	443810.2066	137713.1054	97606.36326	0.000890434	-2.273270619	DOWN
HTRA1	HTRA1	0	0	13724.35376	24729.22194	0.000903654	13.74451853	UP
HSPB1	HSPB1	10162.8	23642.45011	113750.7264	113138.8489	0.000914047	3.484480991	UP
PSME2	PSME2	0	0	17003.43054	23451.36131	0.000903654	14.05358654	UP
ASGR2	ASGR2	185434.6	63581.34435	343826.4443	182094.4771	0.000919953	0.890769269	UP
PTMA	PTMA	0	0	22989.91412	32877.83323	0.000903654	14.48871885	UP
NEO1	NEO1	118575.1	29349.69141	74503.09554	20743.15252	0.000919953	-0.670422247	DOWN
ADH5	ADH5	9743.6	20887.94174	58512.38384	32752.47509	0.00089308	2.58617115	UP
SLC38A10	SLC38A10	17712.1	14012.33753	49259.10376	34311.78135	0.000890434	1.47560805	UP
APOB	APOB	238605451.7	61301962.91	157678568.1	53982603.85	0.000919953	-0.59764042	DOWN
CNDP1	CNDP1	7971726.5	3492296.467	4483251.827	2245870.569	0.000919953	-0.83034671	DOWN
PSMB2	PSMB2	10044.6	13949.05764	108523.538	106487.1394	0.000937558	3.43346466	UP
SERPINA10	SERPINA10	8823027.4	3083824.718	5414914.405	1714979.956	0.001116192	-0.704335172	DOWN
AKR1A1	AKR1A1	57633.3	57993.488	180550.4803	104133.1157	0.001117295	1.647414354	UP
VCAM1	VCAM1	1578287.2	251997.3136	2715558.751	1136079.899	0.00134871	0.782888722	UP
CD44	CD44	2353002.7	674380.5036	1559851.077	1250825.283	0.00134871	-0.593094008	DOWN
MPO	MPO	239499.5	211322.1533	121606.1718	179953.9311	0.00134871	-0.97779938	DOWN
MMP9	MMP9	425744.4	270137.5152	199483.1922	341174.6594	0.00134871	-1.09371655	DOWN
SPON1	SPON1	19937.7	25892.45601	61982.5507	34874.24509	0.001390121	1.636351885	UP
LMNB1	LMNB1	47124.1	149019.4887	134450.8823	115188.4491	0.001470758	1.512515962	UP
REG1A	REG1A	69766	33396.02134	88389.43787	313170.5726	0.001518592	0.341338361	UP
THBS1	THBS1	5879603.7	2421082.776	2745365.599	2470384.922	0.0016219	-1.098720495	DOWN
FCGBP	FCGBP	3197674.8	746523.9823	1918417.309	1095663.464	0.0016219	-0.737106216	DOWN
CFD	CFD	2779330	958117.5139	1622943.591	725155.2148	0.0016219	-0.77612444	DOWN
ADAMTSL2	ADAMTSL2	192690.9	54017.19805	338350.7262	152551.6161	0.0016219	0.812231463	UP
RNASE4	RNASE4	4263864.1	1470900.462	2177270.031	1520663.005	0.0016219	-0.969640773	DOWN
CALR	CALR	394552.9	64012.42815	606704.5714	175572.0698	0.0016219	0.620776092	UP
HSPA8	HSPA8	540382.6	120114.1462	1044487.257	431920.8911	0.0016219	0.950741723	UP
SLC3A2	SLC3A2	88930.1	19562.98808	54943.9357	25444.34699	0.0016219	-0.694724464	DOWN
ESD	ESD	9983.8	21467.66539	53393.90162	41999.72121	0.001667496	2.418987793	UP
RNPEP	RNPEP	0	0	27476.26489	28384.50273	0.001709389	14.74593688	UP
EHD1	EHD1	0	0	26494.3143	31491.81258	0.001709389	14.69343251	UP
SPTBN1	SPTBN1	0	0	180934.7274	198239.1913	0.001709389	17.46511198	UP
IGHV2.26	IGHV2.26	0	0	60883.7623	73462.18862	0.001709389	15.89377552	UP
CLC	CLC	5718.6	5456.122844	4084.939562	14705.17046	0.00176682	-0.485426827	DOWN
PPP1CC	PPP1CC	5675.2	7767.928378	20251.95849	12548.30371	0.001801835	1.835117895	UP
SELL	SELL	6109547.3	1765889.465	4015387.276	1747456.091	0.001942818	-0.60552625	DOWN
NID1	NID1	206858.6	30201.6239	366387.1257	166567.3372	0.001942818	0.824724525	UP
IL6ST	IL6ST	312879.1	42470.7747	240489.8231	107646.8881	0.001942818	-0.379632536	DOWN
LAMB1	LAMB1	120736.2	39648.05152	226818.4264	114513.1863	0.001942818	0.909673636	UP
GSR	GSR	3726.7	8140.46922	20247.75608	15002.82574	0.001982162	2.441692688	UP
FABP5	FABP5	10875	24050.42802	56692.83654	82850.89281	0.002024814	2.382022557	UP
C4BPA	C4BPA	195307544.4	36930585.72	140140883.2	47670258.38	0.002317123	-0.478869782	DOWN
IGFBP2	IGFBP2	566301	357426.3779	1224287.224	556461.3436	0.002317123	1.112299446	UP
HLA.B	HLA.B	16373.4	35921.50923	53167.89531	40264.96221	0.002528149	1.699151398	UP
GP5	GP5	289399.1	131916.6099	131027.3922	112192.3365	0.002753335	-1.143189781	DOWN
PCSK9	PCSK9	609066.4	195969.7775	919845.4634	284067.8503	0.002753335	0.594791407	UP
C1QC	C1QC	75400217.4	20463700.62	53255997.06	15237008.95	0.002753335	-0.501624675	DOWN
ECI1	ECI1	0	0	12042.41046	18732.40993	0.003121319	13.5559072	UP
ARPC2	ARPC2	0	0	1340.728326	1546.171745	0.003121319	10.38909352	UP
PF4V1	PF4V1	10697547.8	4564267.901	5118299.607	5122809.433	0.003258444	-1.063543536	DOWN
COTL1	COTL1	57154.1	29728.30511	185608.7535	142950.7499	0.003258444	1.699315049	UP
CFHR2	CFHR2	1397201.2	727125.8	645581.0945	393786.2021	0.003258444	-1.113868354	DOWN
AGT	AGT	95102827.9	44258213.02	56508036.91	28569218.1	0.003258444	-0.751032169	DOWN
LYZ	LYZ	1532389.8	645418.335	846055.3731	1055869.645	0.003258444	-0.856958453	DOWN
GRN	GRN	11922.5	37702.2554	126639.0038	132560.6903	0.003295054	3.408913971	UP
DKK3	DKK3	113629.5	124390.0457	340836.85	229096.4809	0.003434222	1.58473818	UP
ACTN4	ACTN4	2509.7	7936.368244	24788.93433	39236.63524	0.003460724	3.303940804	UP
OLFM2	OLFM2	69505.5	49326.1121	17367.95376	13828.37326	0.003650904	-2.000705891	DOWN
KRT2	KRT2	7121379.2	8273296.467	1721802.554	826773.6262	0.003842834	-2.048236751	DOWN
ADAMTSL4	ADAMTSL4	339105	160227.3946	191317.5001	76949.53705	0.003842834	-0.825763696	DOWN
CALD1	CALD1	3197	6784.763797	22867.10376	24300.70333	0.00388958	2.838088351	UP
VNN1	VNN1	447177	468157.4143	107814.6354	118281.9469	0.004094121	-2.052291303	DOWN
IGHV5.51	IGHV5.51	19711.5	62333.2361	61165.27973	76480.69869	0.00412792	1.633655772	UP
ITGB3	ITGB3	298858.2	156214.045	113365.8623	128033.0345	0.004500287	-1.398476968	DOWN
FCN3	FCN3	24541079.7	9358160.831	14687292.32	7949099.981	0.004514892	-0.740630222	DOWN
PRSS1	PRSS1	7611925.7	2369612.929	4772029.933	1867583.345	0.004514892	-0.673658424	DOWN
HBB	HBB	24987105.8	69695907.77	2223281.388	3987381.862	0.004514892	-3.490420963	DOWN
TCN2	TCN2	28920.6	21727.43023	82987.90462	51572.27684	0.004540609	1.520785302	UP
CTSG	CTSG	508980.3	506113.1395	143433.1293	264240.8959	0.004743653	-1.827224757	DOWN
EFEMP2	EFEMP2	5670.8	17932.64416	47822.15376	52694.97284	0.005146473	3.076029574	UP
SPP1	SPP1	50453.7	41695.0265	303460.3544	572448.4823	0.005192037	2.588470561	UP
SPARC	SPARC	840800.4	524686.9705	383641.1996	337345.4896	0.005286934	-1.132003714	DOWN
TIMP1	TIMP1	129956.9	57522.12428	220886.6832	97001.00177	0.005286934	0.765274168	UP
CEACAM1	CEACAM1	3315826.3	1747354.851	5923116.581	2461922.923	0.005286934	0.836987847	UP
CDH2	CDH2	284508.8	92319.27943	493819.9184	222053.4973	0.005286934	0.795510977	UP
YWHAB	YWHAB	152328.4	50122.92406	283720.1118	130598.1363	0.005286934	0.897282313	UP
YWHAZ	YWHAZ	818557	267772.0138	1490148.911	667518.612	0.005286934	0.864300043	UP
IGFBP4	IGFBP4	782640.1	176670.5245	639175.0052	190068.3832	0.005286934	-0.292137452	DOWN
IGHV4.34	IGHV4.34	0	0	29925.5899	38443.42249	0.005515088	14.86911184	UP
RPLP2	RPLP2	0	0	13398.53028	20461.76293	0.005515088	13.70983771	UP
MASP2	MASP2	2588994.2	988126.4565	1723080.197	532454.2467	0.006169143	-0.587401656	DOWN
RNASE1	RNASE1	66295.7	40039.36678	175627.4936	158608.9505	0.006169143	1.405529137	UP
CLIC1	CLIC1	327537.6	156698.5522	768212.6658	504001.5883	0.006169143	1.229844084	UP
KRT9	KRT9	5548651.7	5785078.369	2131874.934	3881581.463	0.006169143	-1.380014473	DOWN
PSMB6	PSMB6	52218.1	115949.3658	88841.98353	68998.31736	0.006308886	0.766667041	UP
LTF	LTF	203748.3	150663.6747	101614.2384	179832.0113	0.006602907	-1.003679596	DOWN
SPP2	SPP2	1774647.2	635117.5315	1081466.303	641319.1201	0.007175966	-0.714543252	DOWN
CA1	CA1	7418643.1	3337010.362	4155558.23	4549555.454	0.007175966	-0.836112952	DOWN
LCP1	LCP1	971585.4	229642.2917	1759697.594	828023.064	0.007175966	0.856914247	UP
HBA1	HBA1	28714894.1	79043319.21	2820542.712	5132077.202	0.007175966	-3.34775445	DOWN
ACTA2	ACTA2	10996255.7	3226767.01	18812797.39	9342700.225	0.007175966	0.774702036	UP
HBD	HBD	870408.2	2415160.224	77986.50063	238086.6756	0.007212526	-3.480387914	DOWN
ACTG1	ACTG1	19612	34582.17169	60475.22017	47531.44531	0.007397892	1.624552493	UP
HMCN1	HMCN1	6366.6	9521.518859	20880.50463	14925.33672	0.007397892	1.713505136	UP
LAP3	LAP3	7614.1	16654.02426	21578.63576	17815.78788	0.007651821	1.502712068	UP
IDH1	IDH1	75372.2	72030.01773	237581.9682	175539.8731	0.00774865	1.656305816	UP
FGA	FGA	10068024.3	1165014.362	27104469.84	22378244.15	0.00831925	1.428750093	UP
GPX3	GPX3	19945875.8	6917338.623	13458946.76	3863784.422	0.00831925	-0.567524945	DOWN
DSG2	DSG2	496665.4	132170.6563	365850.3437	121121.493	0.00831925	-0.441019786	DOWN
HYOU1	HYOU1	376094.8	73042.76019	291570.6489	107112.7267	0.00831925	-0.367249892	DOWN
PRDX2	PRDX2	989898.2	375284.352	503215.7934	547457.8909	0.00831925	-0.97610354	DOWN
PEBP1	PEBP1	27072	30540.61373	84783.56812	63156.31019	0.008778352	1.646937269	UP
ITM2B	ITM2B	9066.9	17671.35671	27733.57207	26685.45644	0.009088317	1.612958517	UP
CAPG	CAPG	3713.9	8095.111645	13657.52535	15020.902	0.009088317	1.878700519	UP
MERTK	MERTK	82301.5	100145.6532	224428.8894	150916.6608	0.009165494	1.447259714	UP
NEXN	NEXN	0	0	16220.97396	28392.05949	0.009452416	13.98557514	UP
LAMB2	LAMB2	0	0	16293.78162	26728.26529	0.009452416	13.99205319	UP
EPHA1	EPHA1	7140.7	15097.24132	33138.56524	30879.97829	0.009517918	2.214332045	UP
GGH	GGH	2588719.9	1211085.764	1474269.509	983373.8215	0.009615838	-0.812238164	DOWN
CDH1	CDH1	686644.6	210759.5203	467416.36	203196.0019	0.009615838	-0.554854203	DOWN
PTPRK	PTPRK	3.5	11.06797181	40.45124242	50.21594248	0.010679369	3.357552005	UP
VWF	VWF	3251519.5	1708508.685	7373529.544	4526986.909	0.011079509	1.181241162	UP
MMRN1	MMRN1	145400.7	61975.89814	90087.51564	70372.45411	0.011079509	-0.690630339	DOWN
SCGB1A1	SCGB1A1	693087.3	416445.3907	318693.5782	204725.5212	0.011079509	-1.120866682	DOWN
PSAP	PSAP	84049.4	40214.4956	173153.5213	114798.5962	0.011079509	1.042735991	UP
CD5L	CD5L	4790764.1	2823595.761	3010310.232	1087306.284	0.011079509	-0.670343505	DOWN
EXT1	EXT1	56310.2	23436.70199	31156.30973	22683.447	0.011380628	-0.853860443	DOWN
APOL1	APOL1	15659301.5	4190562.747	11226377.92	4290585.165	0.012729433	-0.480127365	DOWN
MDH1	MDH1	417082.4	199057.2385	703384.6565	292112.9561	0.012729433	0.753980059	UP
HABP2	HABP2	28925327.5	7758640.208	23234448.56	6611741.169	0.012729433	-0.316067887	DOWN
HSPA4	HSPA4	5866.5	9506.67997	19006.05832	14123.56282	0.013326089	1.695835943	UP
SEPTIN7	SEPTIN7	3786.9	8066.290659	21629.74817	21724.88442	0.013565172	2.513906339	UP
CA3	CA3	87372.2	44686.73209	73325.31068	127332.8196	0.014575362	-0.252862686	DOWN
LAMC1	LAMC1	129733.4	119834.8221	274469.529	151342.5842	0.014509531	1.081091846	UP
PRDX6	PRDX6	75499.5	39775.88463	128550.0139	70320.46146	0.014581454	0.767792283	UP
QSOX1	QSOX1	2716963.9	561349.371	2106213.474	561958.0793	0.014581454	-0.367343422	DOWN
SEPTIN2	SEPTIN2	0	0	3125.219253	4387.096737	0.015753532	11.61010206	UP
SOD1	SOD1	35273.2	47533.90815	93409.80083	68550.65637	0.016259751	1.404971822	UP
ACTB	ACTB	12457088.6	3509496.006	19340363.2	8053074.239	0.016657073	0.634647972	UP
ALDOA	ALDOA	846212.1	256964.4058	1167169.846	484973.1134	0.018974063	0.463921953	UP
APOD	APOD	37690876.2	8333039.809	28006318.58	11755624.1	0.018974063	-0.428462989	DOWN
TGFBI	TGFBI	1768607.4	524154.6466	1375009.318	442594.2029	0.018974063	-0.363172209	DOWN
MSN	MSN	266821.3	52742.38969	492395.4252	324113.5628	0.018974063	0.883941418	UP
KRT1	KRT1	10812194.9	10069621.05	4777642.834	6736553.275	0.018974063	-1.178288476	DOWN
CALM1	CALM1	235361.2	82012.71996	486150.5271	267190.9254	0.018974063	1.046523078	UP
ZYX	ZYX	95502.1	118810.6016	167991.5991	117463.042	0.018974063	0.814774574	UP
VASP	VASP	6827.7	12047.41291	26294.89428	23394.07123	0.020475447	1.945253533	UP
IGHA1	IGHA1	28108161.4	13318837.76	17025042.11	11064200.5	0.021556588	-0.723330677	DOWN
CTSS	CTSS	158680.7	56208.74887	106743.1728	48182.9492	0.021556588	-0.571974415	DOWN
IGFBP6	IGFBP6	645302.1	184268.2584	456214.7821	185210.1234	0.021556588	-0.50026285	DOWN
PDLIM1	PDLIM1	20084.9	21976.17765	56738.56734	54565.862	0.022007178	1.498222263	UP
ENG	ENG	80196.6	58726.15489	35308.07817	34125.44502	0.022007178	-1.183512307	DOWN
AXL	AXL	61429.1	59091.00956	144743.1371	97853.09753	0.023408149	1.236488258	UP
KRT13	KRT13	32986063.6	7208806.486	24673036.9	9497630.954	0.024424152	-0.418921334	DOWN
ORM2	ORM2	20180347.7	5913007.021	37329356.14	24188752.3	0.024424152	0.887359605	UP
MASP1	MASP1	14619282.4	2957154.956	11844946.56	3046723.297	0.024424152	-0.303600813	DOWN
PSMB5	PSMB5	6319.3	14136.65088	14643.80376	18158.24153	0.024418424	1.212313215	UP
CLEC11A	CLEC11A	0	0	8404.203763	18826.07765	0.025594934	13.0370321	UP
MYH7	MYH7	0	0	7650.803763	14935.78719	0.025594934	12.90143261	UP
CPA1	CPA1	0	0	19467.30376	50032.04669	0.025594934	14.24881706	UP
MMP3	MMP3	4074.5	12884.70033	37025.85376	59190.08939	0.025399292	3.183666736	UP
RNASE2	RNASE2	0	0	21279.3051	49440.37638	0.025594934	14.37721053	UP
ADGRE5	ADGRE5	12230	15119.13345	27035.95376	16952.51172	0.026381267	1.144339357	UP
CCDC126	CCDC126	410369.5	212754.5909	272006.97	195603.776	0.027603248	-0.593281488	DOWN
HSP90B1	HSP90B1	689480.3	196449.9201	880391.1732	213713.0578	0.027603248	0.35263524	UP
FGL2	FGL2	109378.6	63249.04076	62452.83351	39011.49219	0.027603248	-0.808492997	DOWN
IGHV3.7	IGHV3.7	823314.1	309805.6601	524034.8771	322953.7214	0.027603248	-0.651781339	DOWN
IGHV3.49	IGHV3.49	9771.2	11972.74297	37063.90524	35398.3537	0.030558108	1.923292819	UP
CSTA	CSTA	32004	43108.68497	121178.3462	128191.1668	0.030558108	1.920770492	UP
SAA4	SAA4	112649726.7	48249835.34	76744441.26	27259420.05	0.031115245	-0.553709641	DOWN
PDIA3	PDIA3	266462.8	69054.1519	362751.5647	116068.9481	0.031115245	0.445048349	UP
CA2	CA2	693181.3	268420.4661	522290.4903	591962.4488	0.031115245	-0.408380348	DOWN
DNM1L	DNM1L	1998.1	4493.300654	9924.786102	14788.22115	0.032400631	2.31178863	UP
MSLN	MSLN	55057.9	49217.36004	20771.7969	13188.23039	0.03278834	-1.406312074	DOWN
COL3A1	COL3A1	109908	51744.39126	169300.0426	77428.27957	0.034988766	0.623280967	UP
GLIPR2	GLIPR2	146674.4	41841.91773	263218.8509	162104.5133	0.034988766	0.843640639	UP
F5	F5	12752006.7	3247625.703	9963144.651	2699161.203	0.034988766	-0.356051201	DOWN
CAPZA1	CAPZA1	41005.9	28145.4768	91294.44372	77011.59604	0.036621943	1.154700829	UP
CA6	CA6	32343.6	40427.097	3168.303763	8884.350935	0.036706349	-3.351398544	DOWN
CSF1	CSF1	7569	10673.44643	18223.59124	14788.42521	0.038117111	1.267474447	UP
CTSZ	CTSZ	92566.4	51135.55346	156012.3457	90750.77427	0.039246577	0.753096377	UP
PCDH12	PCDH12	72980.9	16748.09479	58034.49103	35201.87759	0.039246577	-0.33059769	DOWN
PRCP	PRCP	57672	27573.05359	35990.57849	15855.69393	0.039246577	-0.680259882	DOWN
TFPI	TFPI	208410.8	54400.97501	167408.1925	51038.99035	0.039246577	-0.316054335	DOWN
FUCA2	FUCA2	561375.1	212272.2414	411684.6894	150818.183	0.039246577	-0.447426503	DOWN
C1RL	C1RL	7160758.1	1902424.692	5578426.365	2007807.054	0.039246577	-0.360254144	DOWN
TPM4	TPM4	379416	144899.0543	781933.0191	533007.2802	0.043919366	1.043262519	UP
F7	F7	265025.2	82031.08205	197958.2182	69815.89851	0.043919366	-0.420932241	DOWN
DCD	DCD	360596.7	188363.8224	225091.2738	114707.9403	0.043919366	-0.679872611	DOWN
COL1A1	COL1A1	189827.5	83104.47041	136180.526	84626.43024	0.043919366	-0.479167376	DOWN
CAT	CAT	72628.1	77522.17132	173581.6504	175297.0616	0.044834777	1.25699973	UP
WDR1	WDR1	116931.1	50210.98734	248046.2368	168373.3631	0.049031029	1.084943712	UP
ACTN1	ACTN1	267850.9	126546.4247	547954.9831	377763.9441	0.049031029	1.032626737	UP
NECTIN3	NECTIN3	14044.2	18999.37446	53988.91977	57940.95063	0.049719461	1.942608871	UP
