# Supplementary material for: Proteomic profiling identifies SPP1 associated with rapidly progressive interstitial lung disease in anti-MDA5-positive dermatomyositis
Source: Arthritis Res Ther. 2024 Jan 2;26:9. doi: 10.1186/s13075-023-03243-z (PMC10759429; doi:10.1186/s13075-023-03243-z)
Supplement: Supplementary file 2 — Additional file 2: Table S2. Differentially expressed proteins of MDA5+ DM with RP-ILD versus MDA5+ DM without RP-ILD. [file 13075_2023_3243_MOESM2_ESM.csv]

Table S2. Differentially expressed proteins of MDA5+ DM with RP-ILD versus MDA5+ DM without RP-ILD.
	gene	RP-ILD_mean	RP-ILD_sd	non-RP_mean	non-RP_sd	p	log2FC	change
FBLN2	FBLN2	2765597.042	4799485.358	270421.3	201736.056	0.043257053	3.354307034	UP
SAA2	SAA2	3570699.313	5024371.346	355961.3	281954.638	0.006841456	3.326411785	UP
SPP1	SPP1	514031.2087	766227.1122	92889.5	78535.51983	0.002879473	2.468262976	UP
PTX3	PTX3	14655.93872	17376.71769	2912.4	9209.817457	0.0168947	2.330913802	UP
COL18A1	COL18A1	230594.6687	146224.1238	52710.4	39911.34399	0.000725281	2.129185264	UP
SAA1	SAA1	89620053.57	83028719.07	21354924.8	23691984.1	0.023230639	2.069252765	UP
IGHG3	IGHG3	2429332.727	2445186.826	592804.1	455972.9488	0.003886207	2.034930739	UP
TSKU	TSKU	69413.14804	69823.64383	19683.4	35753.67711	0.040681176	1.818203245	UP
TKT	TKT	983481.521	1091055.876	385217.4	193711.492	0.014689645	1.352223531	UP
ITM2B	ITM2B	38883.84415	31915.41626	16583.3	14438.53878	0.045073786	1.229384615	UP
IL1R2	IL1R2	190850.6492	120918.0505	81405.7	40366.7601	0.023230639	1.229239709	UP
SFTPB	SFTPB	288818.3111	202255.7991	124360.2	99275.51645	0.035462989	1.215631531	UP
LBP	LBP	3069819.704	2359039.046	1396707.5	504718.7583	0.018543376	1.136123627	UP
LTA4H	LTA4H	1112706.622	701681.8096	507888.2	196658.8012	0.003886207	1.131488617	UP
YWHAE	YWHAE	1160113.574	743088.0352	542448.2	153346.0334	0.014689645	1.096707171	UP
MRC1	MRC1	676710.8088	459752.9837	323529.1	114481.9905	0.006841456	1.064640345	UP
VSIG4	VSIG4	121821.3454	76879.45664	58863.3	64187.88003	0.035462989	1.049317208	UP
YWHAG	YWHAG	772994.215	391787.8239	378865.1	130570.0146	0.000725281	1.028771406	UP
SERPINA3	SERPINA3	8811865.046	4442504.133	4442025.4	1668925.739	0.014689645	0.988229719	UP
ROBO4	ROBO4	177157.1615	104315.5224	93344.6	74223.45265	0.043257053	0.924391963	UP
COL6A1	COL6A1	182423.3246	99814.2854	100296.7	36370.49019	0.018543376	0.863017091	UP
WARS1	WARS1	635869.5396	439347.0746	352373.7	280054.4714	0.043257053	0.851624366	UP
GPI	GPI	573638.1673	208243.4593	320478.8	106844.3658	0.006841456	0.839913287	UP
PGAM1	PGAM1	306659.578	118454.7263	172311.2	54866.90951	0.000725281	0.831616821	UP
HSP90AA1	HSP90AA1	122805.4042	59569.41654	73562.9	33797.61812	0.014689645	0.739328828	UP
LAMA2	LAMA2	95763.15652	36873.00496	59604.4	31253.95867	0.018543376	0.684050057	UP
LRP1	LRP1	491691.7537	192812.787	312246.4	68080.50969	0.023230639	0.655067171	UP
AXL	AXL	176452.1742	96331.37404	113034.1	93275.26881	0.035462989	0.642514403	UP
NID1	NID1	445312.6514	183435.073	287461.6	105265.945	0.043257053	0.631448472	UP
ICAM1	ICAM1	1383413.829	309581.0601	952538.6	254074.4152	0.005196042	0.538382894	UP
FAM20C	FAM20C	99154.70072	20124.41474	75189.9	22472.96904	0.043257053	0.399144722	UP
FBN1	FBN1	341891.7738	66938.16971	266642	88917.613	0.02880556	0.358631211	UP
HRG	HRG	30741606.03	26810307.42	34980728.6	9033010.392	0.043257053	-0.186367772	DOWN
PTPRJ	PTPRJ	869662.3461	272978.567	1065774	193571.8703	0.035462989	-0.293374536	DOWN
B3GNT2	B3GNT2	138133.6901	34637.631	173147.6	29002.75849	0.035462989	-0.325937258	DOWN
KLKB1	KLKB1	15763788.17	5236082.614	19969789.4	4389662.777	0.035462989	-0.341204818	DOWN
F11	F11	4584061.044	1074979.57	5928511.5	1577369.509	0.02880556	-0.371043491	DOWN
DLG2	DLG2	947243.7639	272853.6405	1245626.6	320861.0849	0.035462989	-0.39506412	DOWN
KNG1	KNG1	124998449.2	30212458.36	164691793.9	33889068.14	0.008930698	-0.397858467	DOWN
CNTN1	CNTN1	72912.10215	28639.9284	100375.4	25183.28706	0.043257053	-0.461166393	DOWN
GSN	GSN	42378494.09	13071408.17	58816768.1	14689135.57	0.023230639	-0.472895181	DOWN
IGF2	IGF2	3859782.301	1131041.338	5377922	1287632.128	0.035462989	-0.478529359	DOWN
ALB	ALB	450852642.1	158870760.4	631322609.2	180021085.7	0.014689645	-0.485721441	DOWN
SERPINA4	SERPINA4	828786.5325	280218.1737	1167803.9	289761.9138	0.023230639	-0.494724879	DOWN
HGFAC	HGFAC	7305654.809	2785157.47	10397343	3708464.914	0.035462989	-0.509129508	DOWN
CLEC3B	CLEC3B	9648714.196	4022851.426	13745739.8	1858422.732	0.011496244	-0.510575852	DOWN
APOL1	APOL1	9259997.035	2961308.835	13192758.8	4637001.839	0.043257053	-0.51066252	DOWN
IGFBP3	IGFBP3	2861187.146	986995.4694	4101808.3	1213676.897	0.023230639	-0.519646019	DOWN
AFM	AFM	52491723.63	25379980.22	77248622.9	15224091.55	0.023230639	-0.557419235	DOWN
SERPINA11	SERPINA11	173605.4402	125590.3534	265849.9	114664.1084	0.023230639	-0.614795657	DOWN
F13A1	F13A1	3241433.871	1544129.572	5017360.8	1579766.428	0.011496244	-0.630296546	DOWN
SELL	SELL	3139837.953	1234923.289	4890936.6	1793859.925	0.035462989	-0.639420756	DOWN
FETUB	FETUB	2543328.154	1228211.331	3978576.9	1931748.703	0.035462989	-0.645534422	DOWN
APOM	APOM	14314293.93	3438088.521	22552599.9	5067239.512	0.001050034	-0.655837249	DOWN
BCHE	BCHE	3268171.452	1147972.229	5156825.1	1601575.832	0.005196042	-0.657999455	DOWN
IGFALS	IGFALS	17392975.4	6341922.072	27471426	9587324.864	0.023230639	-0.659427049	DOWN
CRISP3	CRISP3	1539977.282	597100.6602	2472799	1110202.825	0.023230639	-0.683235818	DOWN
KRT13	KRT13	18848171.21	6552424.901	30497902.6	8491206.071	0.002879473	-0.694285438	DOWN
CD84	CD84	170629.4591	83541.83506	292144.1	88529.1306	0.002879473	-0.775813276	DOWN
PGLYRP2	PGLYRP2	34359171.9	18344262.12	60599636.7	22484054.38	0.008930698	-0.818613881	DOWN
IGHA2	IGHA2	30982031.17	14337795.31	57043068.7	26246889.89	0.023230639	-0.880619835	DOWN
AHSG	AHSG	208236139.6	79794630.35	392526778.1	110045221.2	0.000205677	-0.914570607	DOWN
IGHA1	IGHA1	11447602.71	6380022.489	22602481.5	12190229.85	0.014689645	-0.981435659	DOWN
SHBG	SHBG	2075652.098	1257739.409	4148154.5	2214475.041	0.02880556	-0.998904523	DOWN
FCGBP	FCGBP	1275454.918	759357.9879	2561379.7	1019338.37	0.001504687	-1.005909304	DOWN
GP5	GP5	85435.18448	53228.74288	176619.6	138276.1357	0.043257053	-1.047732711	DOWN
APP	APP	135127.2919	61617.38147	291422	211055.6382	0.023230639	-1.108788096	DOWN
BMP1	BMP1	26964.12194	14512.37512	60898.5	40938.88625	0.018543376	-1.175330505	DOWN
MTPN	MTPN	54751.4173	112942.0704	128309.1	74632.12861	0.021548799	-1.228650043	DOWN
IGHD	IGHD	25325.19624	28769.19646	63582.2	43161.79466	0.040681176	-1.328021853	DOWN
PPBP	PPBP	10441477.8	4512104.873	27469123.2	18940009.95	0.001504687	-1.395484962	DOWN
PF4	PF4	114614.8124	99675.42586	314486.6	219799.5469	0.011298952	-1.456204515	DOWN
PF4V1	PF4V1	2641870.214	1327329.963	7594729	6325522.016	0.005196042	-1.523438654	DOWN
THBS1	THBS1	1383959.497	693470.7143	4106771.7	2878205.178	0.001050034	-1.569202608	DOWN
TREML1	TREML1	72457.93736	81329.25196	261379.4	215168.2088	0.021085471	-1.850931865	DOWN
ITGB3	ITGB3	49007.72466	67711.53191	177724	144281.2219	0.016840174	-1.858557458	DOWN
OIT3	OIT3	17041.63923	29067.95759	63727.4	35505.14628	0.011469765	-1.902832729	DOWN
FABP5	FABP5	22059.17307	14392.96026	91326.5	107789.3572	0.018543376	-2.049608652	DOWN
DNM1L	DNM1L	3321.372203	5287.663653	16528.2	18352.72377	0.033670036	-2.314875466	DOWN
